# Supplementary material for: Progression of naive intraepithelial neoplasia genome to aggressive squamous cell carcinoma genome of uterine cervix
Source: Oncotarget. 2015 Jan 23;6(6):4385–93. doi: 10.18632/oncotarget.2981 (PMC4414197; doi:10.18632/oncotarget.2981)
Supplement: Supplementary file 4 [file oncotarget-06-4385-s004.xlsx]

## Sheet: Sheet1
Supporting Information Table S5: Gene ontology analysis of mutations using DAVID
Cancer_Type	Category	Term	Count	%	PValue	Genes	List Total	Pop Hits	Pop Total	Fold Enrichment	FDR
CIN	GOTERM_BP_FAT	GO:0003012~muscle system process	5	0.58	0.016	CACNA1H, MYH4, RYR2, MYH7, TRIM72	79	168	13528	5.1	21.6
	GOTERM_BP_FAT	GO:0006351~transcription, DNA-dependent	6	0.69	0.027	SCAF1, SNAPC4, NAT14, GTF3C3, NFATC1, NR5A1	79	292	13528	3.5	33.3
	GOTERM_BP_FAT	GO:0032774~RNA biosynthetic process	6	0.69	0.028	SCAF1, SNAPC4, NAT14, GTF3C3, NFATC1, NR5A1	79	296	13528	3.5	34.8
	GOTERM_CC_FAT	GO:0005783~endoplasmic reticulum	11	1.27	0.03	MINPP1, HSD3B1, HTRA2, RASGRF2, PIGG, NT5C3, RYR2, CA4, ALG9, LPCAT3, SEL1L	69	960	12782	2.1	30.5
	GOTERM_MF_FAT	GO:0005198~structural molecule activity	9	1.04	0.036	PRPH, EPPK1, MRPS18A, RPL6, FBN1, MYH4, MYH7, CRYBA2, MUC5B	79	634	12983	2.3	37.1
	GOTERM_BP_FAT	GO:0030705~cytoskeleton-dependent intracellular transport	3	0.35	0.036	MYH4, MYH7, KLC2	79	52	13528	9.9	42.5
	GOTERM_CC_FAT	GO:0044432~endoplasmic reticulum part	6	0.69	0.037	MINPP1, HSD3B1, HTRA2, PIGG, RYR2, ALG9	69	347	12782	3.2	36.7
	GOTERM_BP_FAT	GO:0006816~calcium ion transport	4	0.46	0.049	TRPC6, CACNA1H, RYR2, NFATC1	79	142	13528	4.8	52.8
	GOTERM_BP_FAT	GO:0033275~actin-myosin filament sliding	2	0.23	0.051	MYH4, MYH7	79	9	13528	38.1	54.3
	GOTERM_BP_FAT	GO:0030049~muscle filament sliding	2	0.23	0.051	MYH4, MYH7	79	9	13528	38.1	54.3
	GOTERM_BP_FAT	GO:0070252~actin-mediated cell contraction	2	0.23	0.051	MYH4, MYH7	79	9	13528	38.1	54.3
	GOTERM_CC_FAT	GO:0005789~endoplasmic reticulum membrane	5	0.58	0.055	HSD3B1, HTRA2, PIGG, RYR2, ALG9	69	269	12782	3.4	49.4
	GOTERM_BP_FAT	GO:0006936~muscle contraction	4	0.46	0.058	CACNA1H, MYH4, RYR2, MYH7	79	153	13528	4.5	59.5
	KEGG_PATHWAY	hsa05416:Viral myocarditis	3	0.35	0.061	CD80, MYH4, MYH7	30	71	5085	7.2	47.6
	GOTERM_CC_FAT	GO:0042175~nuclear envelope-endoplasmic reticulum network	5	0.58	0.064	HSD3B1, HTRA2, PIGG, RYR2, ALG9	69	284	12782	3.3	55.2
	GOTERM_BP_FAT	GO:0008016~regulation of heart contraction	3	0.35	0.073	CACNA1H, RYR2, MYH7	79	77	13528	6.7	67.9
	GOTERM_BP_FAT	GO:0015674~di-, tri-valent inorganic cation transport	4	0.46	0.081	TRPC6, CACNA1H, RYR2, NFATC1	79	176	13528	3.9	72.1
	GOTERM_MF_FAT	GO:0005262~calcium channel activity	3	0.35	0.082	TRPC6, CACNA1H, RYR2	79	79	12983	6.2	65.8
	GOTERM_BP_FAT	GO:0006457~protein folding	4	0.46	0.082	DNAJC5B, HSPBP1, CWC27, PPWD1	79	177	13528	3.9	72.5
	GOTERM_BP_FAT	GO:0051252~regulation of RNA metabolic process	16	1.85	0.093	FOXL1, PAIP1, ZNF510, ZSCAN5A, ZNF230, MED12L, ZNF235, ZNF729, IRF5, RPL6, ZNF222, FOXE1, VGLL2, SIK1, NFATC1, NR5A1	79	1813	13528	1.5	76.9
	GOTERM_CC_FAT	GO:0030017~sarcomere	3	0.35	0.096	MYH4, RYR2, MYH7	69	98	12782	5.7	70.3
	GOTERM_CC_FAT	GO:0032982~myosin filament	2	0.23	0.096	MYH4, MYH7	69	19	12782	19.5	70.6
	GOTERM_MF_FAT	GO:0000146~microfilament motor activity	2	0.23	0.097	MYH4, MYH7	79	17	12983	19.3	72.5
MIC/CSCC	GOTERM_BP_FAT	GO:0007155~cell adhesion	35	0.87	0	MYBPC1, PCDH20, PCDHB15, ITGA10, PCDHB12, AGGF1, CD93, ADAM2, FAT1, FAT2, PKD1, TNN, PCDHA12, DSCAM, THBS4, MAG, PTPRM, SVEP1, ROCK1, CDHR3, AMBP, NCAM2, SLC26A6, ITGA6, DSG3, ITGA5, SIGLEC8, TESK2, FCGBP, LAMC1, ABL1, ABL2, DST, MUC5B, MUC16	313	700	13528	2.2	0.1
	GOTERM_BP_FAT	GO:0022610~biological adhesion	35	0.87	0	MYBPC1, PCDH20, PCDHB15, ITGA10, PCDHB12, AGGF1, CD93, ADAM2, FAT1, FAT2, PKD1, TNN, PCDHA12, DSCAM, THBS4, MAG, PTPRM, SVEP1, ROCK1, CDHR3, AMBP, NCAM2, SLC26A6, ITGA6, DSG3, ITGA5, SIGLEC8, TESK2, FCGBP, LAMC1, ABL1, ABL2, DST, MUC5B, MUC16	313	701	13528	2.2	0.1
	GOTERM_BP_FAT	GO:0030030~cell projection organization	22	0.55	0	LIMA1, PTPRM, ROCK1, PCNT, NTNG1, NUP85, EPHB1, BBS2, NCAM2, IGF1R, SLC26A6, BDNF, SLITRK4, ITGA6, TTC30B, MAP2, POU4F2, TNN, PAFAH1B1, DST, DSCAM, THBS4	313	368	13528	2.6	0.2
	GOTERM_BP_FAT	GO:0032990~cell part morphogenesis	17	0.42	0	DNM1L, OPA1, PTPRM, PCNT, NTNG1, EPHB1, BBS2, NCAM2, IGF1R, SLC26A6, BDNF, SLITRK4, POU4F2, PAFAH1B1, TNN, DST, DSCAM	313	256	13528	2.9	0.5
	KEGG_PATHWAY	hsa04150:mTOR signaling pathway	7	0.17	0.001	MAPK1, RPS6KA1, STK11, PIK3CA, CAB39, PIK3R1, PIK3R2	108	52	5085	6.3	0.8
	GOTERM_BP_FAT	GO:0007156~homophilic cell adhesion	11	0.27	0.001	SLC26A6, PTPRM, DSG3, PCDH20, FAT1, FAT2, CDHR3, PCDHB15, PKD1, PCDHB12, PCDHA12	313	131	13528	3.6	1.5
	GOTERM_BP_FAT	GO:0007010~cytoskeleton organization	22	0.55	0.001	LIMA1, ROCK1, PCNT, TTN, EPB49, PCLO, CTTNBP2, BBS2, PPP1R9A, SASS6, CEP250, MAP2, CKS2, AVIL, CDC42BPA, TESK2, CLASP1, PAFAH1B1, SPTA1, ABL1, ABL2, DST	313	436	13528	2.2	2
	GOTERM_BP_FAT	GO:0045935~positive regulation of nucleobase, nucleoside, nucleotide and nucleic acid metabolic process	28	0.7	0.001	CAMTA2, FOXA2, ARNT2, PRDM16, IGF1R, BRPF1, PAX8, POU4F2, RUNX2, TAF1, RARG, STRN3, MAML2, TP53, NPR1, SIX4, TRERF1, USF1, GTF2H1, MAPK1, BPTF, IRF6, ATXN7, FOXE1, BRE, EAF2, RNF20, BMP6	313	624	13528	1.9	2.1
	GOTERM_BP_FAT	GO:0048858~cell projection morphogenesis	15	0.37	0.002	PTPRM, PCNT, NTNG1, EPHB1, BBS2, NCAM2, IGF1R, SLC26A6, BDNF, SLITRK4, POU4F2, PAFAH1B1, TNN, DST, DSCAM	313	245	13528	2.6	2.8
	GOTERM_MF_FAT	GO:0043560~insulin receptor substrate binding	4	0.1	0.002	IGF1R, WDR6, PIK3CA, PIK3R1	309	11	12983	15.3	2.7
	GOTERM_BP_FAT	GO:0051173~positive regulation of nitrogen compound metabolic process	28	0.7	0.002	CAMTA2, FOXA2, ARNT2, PRDM16, IGF1R, BRPF1, PAX8, POU4F2, RUNX2, TAF1, RARG, STRN3, MAML2, TP53, NPR1, SIX4, TRERF1, USF1, GTF2H1, MAPK1, BPTF, IRF6, ATXN7, FOXE1, BRE, EAF2, RNF20, BMP6	313	644	13528	1.9	3.4
	GOTERM_CC_FAT	GO:0005643~nuclear pore	8	0.2	0.002	NUP214, NUP98, IPO7, RGPD3, NUP93, NUP85, POM121C, KPNB1	290	79	12782	4.5	2.7
	GOTERM_MF_FAT	GO:0004713~protein tyrosine kinase activity	12	0.3	0.002	IGF1R, ITK, CTTNBP2, FGFRL1, LMTK2, TESK2, NPR1, ABL1, TTN, ABL2, EPHB1, BTK	309	166	12983	3	2.9
	GOTERM_BP_FAT	GO:0032989~cellular component morphogenesis	20	0.5	0.002	DNM1L, OPA1, PTPRM, PCNT, NTNG1, TTN, EPHB1, BBS2, NCAM2, IGF1R, SLC26A6, BDNF, SLITRK4, POU4F2, CLASP1, TNN, PAFAH1B1, LAMC1, DST, DSCAM	313	397	13528	2.2	3.6
	GOTERM_BP_FAT	GO:0043242~negative regulation of protein complex disassembly	6	0.15	0.002	LIMA1, MAP2, AVIL, CLASP1, SPTA1, EPB49	313	41	13528	6.3	4
	GOTERM_MF_FAT	GO:0004672~protein kinase activity	27	0.67	0.003	PHKA2, FASTKD1, STK11, FGFRL1, AKAP9, TTN, EPHB1, BTK, IGF1R, CTTNBP2, SBK1, LMTK2, SRPK2, TAF1, ITK, BCR, ROCK1, TRIO, NPR1, GTF2H1, MAPK1, RPS6KA1, CDC42BPA, TESK2, ABL1, ABL2, CDK20	309	606	12983	1.9	3.7
	GOTERM_BP_FAT	GO:0045941~positive regulation of transcription	25	0.62	0.003	CAMTA2, FOXA2, ARNT2, PRDM16, BRPF1, PAX8, POU4F2, RUNX2, TAF1, RARG, STRN3, MAML2, TP53, SIX4, TRERF1, USF1, GTF2H1, MAPK1, BPTF, IRF6, ATXN7, FOXE1, EAF2, RNF20, BMP6	313	564	13528	1.9	4.8
	KEGG_PATHWAY	hsa04510:Focal adhesion	12	0.3	0.003	IGF1R, MAPK1, ROCK1, ITGA6, ITGA5, ITGA10, PIK3CA, TNN, LAMC1, PIK3R1, THBS4, PIK3R2	108	201	5085	2.8	3.5
	GOTERM_MF_FAT	GO:0019899~enzyme binding	24	0.6	0.003	CAMTA2, ROCK1, STRN3, RGPD3, TP53, NPR1, PAWR, RIMS2, USF1, DOCK6, LILRB1, RNF180, CTTNBP2, MAPK1, IGF1R, CEP250, IPO7, MAPKAP1, PAFAH1B1, WDR44, ZFHX3, RNF20, DOCK11, PIK3R1	309	523	12983	1.9	4.7
	GOTERM_BP_FAT	GO:0048667~cell morphogenesis involved in neuron differentiation	13	0.32	0.003	PTPRM, NTNG1, EPHB1, NCAM2, IGF1R, BDNF, SLITRK4, SLC26A6, POU4F2, PAFAH1B1, TNN, DST, DSCAM	313	209	13528	2.7	5.6
	GOTERM_BP_FAT	GO:0048812~neuron projection morphogenesis	13	0.32	0.004	PTPRM, NTNG1, EPHB1, NCAM2, IGF1R, BDNF, SLITRK4, SLC26A6, POU4F2, PAFAH1B1, TNN, DST, DSCAM	313	213	13528	2.6	6.5
	GOTERM_BP_FAT	GO:0030029~actin filament-based process	14	0.35	0.004	MYL6, LIMA1, ROCK1, MYH2, EPB49, TTN, PPP1R9A, CDC42BPA, TESK2, PAFAH1B1, SPTA1, ABL1, DST, ABL2	313	241	13528	2.5	6.5
	GOTERM_BP_FAT	GO:0010628~positive regulation of gene expression	25	0.62	0.004	CAMTA2, FOXA2, ARNT2, PRDM16, BRPF1, PAX8, POU4F2, RUNX2, TAF1, RARG, STRN3, MAML2, TP53, SIX4, TRERF1, USF1, GTF2H1, MAPK1, BPTF, IRF6, ATXN7, FOXE1, EAF2, RNF20, BMP6	313	581	13528	1.9	6.9
	GOTERM_BP_FAT	GO:0000904~cell morphogenesis involved in differentiation	14	0.35	0.004	PTPRM, NTNG1, EPHB1, NCAM2, IGF1R, SLC26A6, BDNF, SLITRK4, POU4F2, PAFAH1B1, TNN, LAMC1, DST, DSCAM	313	244	13528	2.5	7.2
	KEGG_PATHWAY	hsa05220:Chronic myeloid leukemia	7	0.17	0.005	MAPK1, BCR, TP53, PIK3CA, ABL1, PIK3R1, PIK3R2	108	75	5085	4.4	5.3
	GOTERM_BP_FAT	GO:0031328~positive regulation of cellular biosynthetic process	28	0.7	0.005	CAMTA2, FOXA2, ARNT2, PAWR, PRDM16, IGF1R, BRPF1, PAX8, POU4F2, RUNX2, TAF1, RARG, STRN3, MAML2, TP53, NPR1, SIX4, TRERF1, USF1, GTF2H1, MAPK1, BPTF, IRF6, ATXN7, FOXE1, EAF2, RNF20, BMP6	313	685	13528	1.8	7.6
	GOTERM_MF_FAT	GO:0032559~adenyl ribonucleotide binding	52	1.29	0.005	FASTKD1, TTN, BTK, HSPH1, DDX28, DDX11, PIK3CA, MDN1, SRPK2, BCR, ROCK1, ABCB11, NLRP9, MYH2, G3BP1, TP53, PDE10A, MAPK1, PANK3, TESK2, YME1L1, SLFN12L, STK11, AKAP9, ABCA4, ABCA6, EPHB1, IGF1R, SBK1, P2RY1, LMTK2, ETNK2, RUNX2, ABCA13, POTEE, TAF1, DHX9, ITK, SMCHD1, NPR1, TRIO, ATAD5, NADK, RPS6KA1, PRKAR1A, CDC42BPA, MYO16, DGKZ, MYH13, ABL1, ABL2, CDK20	309	1497	12983	1.5	6.7
	GOTERM_BP_FAT	GO:0016337~cell-cell adhesion	15	0.37	0.005	PTPRM, ROCK1, PCDH20, PCDHB15, CDHR3, PCDHB12, NCAM2, SLC26A6, CD93, DSG3, ITGA5, FAT1, FAT2, PKD1, PCDHA12	313	276	13528	2.3	8
	GOTERM_BP_FAT	GO:0010557~positive regulation of macromolecule biosynthetic process	27	0.67	0.005	CAMTA2, FOXA2, ARNT2, PAWR, PRDM16, IGF1R, BRPF1, PAX8, POU4F2, RUNX2, TAF1, RARG, STRN3, MAML2, TP53, SIX4, TRERF1, USF1, GTF2H1, MAPK1, BPTF, IRF6, ATXN7, FOXE1, EAF2, RNF20, BMP6	313	654	13528	1.8	8
	GOTERM_BP_FAT	GO:0007409~axonogenesis	12	0.3	0.005	IGF1R, NCAM2, SLC26A6, BDNF, SLITRK4, PTPRM, NTNG1, POU4F2, PAFAH1B1, TNN, DST, EPHB1	313	193	13528	2.7	8.4
	GOTERM_BP_FAT	GO:0032886~regulation of microtubule-based process	6	0.15	0.005	CTTNBP2, BBS2, CEP250, MAP2, CLASP1, DST	313	49	13528	5.3	8.5
	GOTERM_BP_FAT	GO:0009891~positive regulation of biosynthetic process	28	0.7	0.006	CAMTA2, FOXA2, ARNT2, PAWR, PRDM16, IGF1R, BRPF1, PAX8, POU4F2, RUNX2, TAF1, RARG, STRN3, MAML2, TP53, NPR1, SIX4, TRERF1, USF1, GTF2H1, MAPK1, BPTF, IRF6, ATXN7, FOXE1, EAF2, RNF20, BMP6	313	695	13528	1.7	9.2
	GOTERM_CC_FAT	GO:0046930~pore complex	8	0.2	0.006	NUP214, NUP98, IPO7, RGPD3, NUP93, NUP85, POM121C, KPNB1	290	95	12782	3.7	7.4
	GOTERM_BP_FAT	GO:0006468~protein amino acid phosphorylation	27	0.67	0.006	STK11, AKAP9, TTN, EPHB1, BTK, IGF1R, CTTNBP2, SBK1, LMTK2, PIK3CA, ADRA2B, SRPK2, TAF1, ITK, BCR, ROCK1, FSCB, TRIO, NPR1, MAPK1, RPS6KA1, MAP2, CDC42BPA, TESK2, ABL1, ABL2, CDK20	313	667	13528	1.7	10
	GOTERM_BP_FAT	GO:0043244~regulation of protein complex disassembly	6	0.15	0.006	LIMA1, MAP2, AVIL, CLASP1, SPTA1, EPB49	313	51	13528	5.1	10
	GOTERM_BP_FAT	GO:0031175~neuron projection development	14	0.35	0.007	PTPRM, NTNG1, EPHB1, NCAM2, IGF1R, SLC26A6, BDNF, SLITRK4, MAP2, POU4F2, PAFAH1B1, TNN, DST, DSCAM	313	256	13528	2.4	10.5
	GOTERM_BP_FAT	GO:0000226~microtubule cytoskeleton organization	10	0.25	0.007	CTTNBP2, BBS2, SASS6, CEP250, PCNT, MAP2, CKS2, PAFAH1B1, CLASP1, DST	313	147	13528	2.9	11.2
	GOTERM_CC_FAT	GO:0015629~actin cytoskeleton	14	0.35	0.008	MYL6, LIMA1, MYBPC1, MYH2, EPB49, TTN, PPP1R9A, MYOM2, AVIL, MYO16, MYH13, SPTA1, DST, ABL2	290	269	12782	2.3	10.6
	GOTERM_CC_FAT	GO:0005667~transcription factor complex	12	0.3	0.008	TAF1, ATF5, RARG, RBL2, ARNT2, TP53, TRRAP, IVNS1ABP, ZFHX3, USF1, RUNX2, GTF2H1	290	210	12782	2.5	10.6
	GOTERM_MF_FAT	GO:0030554~adenyl nucleotide binding	53	1.32	0.008	FASTKD1, TTN, BTK, HSPH1, DDX28, DDX11, PIK3CA, ACAD8, MDN1, SRPK2, BCR, ROCK1, ABCB11, NLRP9, MYH2, G3BP1, TP53, PDE10A, MAPK1, PANK3, TESK2, YME1L1, SLFN12L, STK11, AKAP9, ABCA4, ABCA6, EPHB1, IGF1R, SBK1, P2RY1, LMTK2, ETNK2, RUNX2, POTEE, ABCA13, TAF1, DHX9, ITK, SMCHD1, NPR1, TRIO, ATAD5, NADK, RPS6KA1, PRKAR1A, CDC42BPA, MYO16, DGKZ, MYH13, ABL1, ABL2, CDK20	309	1577	12983	1.4	11.4
	GOTERM_CC_FAT	GO:0032982~myosin filament	4	0.1	0.008	MYOM2, MYBPC1, MYH2, MYH13	290	19	12782	9.3	10.8
	GOTERM_CC_FAT	GO:0044450~microtubule organizing center part	6	0.15	0.009	SASS6, ROCK1, CEP250, PCNT, AKAP9, CLASP1	290	56	12782	4.7	10.9
	GOTERM_BP_FAT	GO:0051494~negative regulation of cytoskeleton organization	6	0.15	0.009	LIMA1, MAP2, AVIL, CLASP1, SPTA1, EPB49	313	55	13528	4.7	13.5
	GOTERM_BP_FAT	GO:0000902~cell morphogenesis	17	0.42	0.009	PTPRM, PCNT, NTNG1, EPHB1, BBS2, NCAM2, IGF1R, SLC26A6, BDNF, SLITRK4, POU4F2, CLASP1, PAFAH1B1, TNN, LAMC1, DST, DSCAM	313	356	13528	2.1	13.6
	GOTERM_MF_FAT	GO:0005524~ATP binding	50	1.24	0.009	FASTKD1, TTN, BTK, HSPH1, DDX28, DDX11, PIK3CA, MDN1, SRPK2, BCR, ROCK1, ABCB11, NLRP9, MYH2, G3BP1, TP53, MAPK1, PANK3, TESK2, YME1L1, SLFN12L, STK11, AKAP9, ABCA4, ABCA6, EPHB1, IGF1R, SBK1, P2RY1, LMTK2, ETNK2, RUNX2, ABCA13, POTEE, TAF1, DHX9, ITK, SMCHD1, NPR1, TRIO, ATAD5, NADK, RPS6KA1, CDC42BPA, MYO16, DGKZ, MYH13, ABL1, CDK20, ABL2	309	1477	12983	1.4	12.7
	GOTERM_BP_FAT	GO:0006796~phosphate metabolic process	35	0.87	0.01	STK11, SYNJ1, AKAP9, TTN, EPHB1, BTK, CTTNBP2, IGF1R, SBK1, LMTK2, PIK3CA, ADRA2B, PIK3R1, SRPK2, TAF1, ITK, PTPRM, BCR, ROCK1, FSCB, TRIO, NPR1, NADK, CCDC155, PTPRO, PTPN12, MAPK1, SLC17A3, RPS6KA1, MAP2, CDC42BPA, TESK2, ABL1, ABL2, CDK20	313	973	13528	1.6	15.6
	GOTERM_BP_FAT	GO:0006793~phosphorus metabolic process	35	0.87	0.01	STK11, SYNJ1, AKAP9, TTN, EPHB1, BTK, CTTNBP2, IGF1R, SBK1, LMTK2, PIK3CA, ADRA2B, PIK3R1, SRPK2, TAF1, ITK, PTPRM, BCR, ROCK1, FSCB, TRIO, NPR1, NADK, CCDC155, PTPRO, PTPN12, MAPK1, SLC17A3, RPS6KA1, MAP2, CDC42BPA, TESK2, ABL1, ABL2, CDK20	313	973	13528	1.6	15.6
	KEGG_PATHWAY	hsa05214:Glioma	6	0.15	0.01	IGF1R, MAPK1, TP53, PIK3CA, PIK3R1, PIK3R2	108	63	5085	4.5	11
	GOTERM_MF_FAT	GO:0001883~purine nucleoside binding	53	1.32	0.011	FASTKD1, TTN, BTK, HSPH1, DDX28, DDX11, PIK3CA, ACAD8, MDN1, SRPK2, BCR, ROCK1, ABCB11, NLRP9, MYH2, G3BP1, TP53, PDE10A, MAPK1, PANK3, TESK2, YME1L1, SLFN12L, STK11, AKAP9, ABCA4, ABCA6, EPHB1, IGF1R, SBK1, P2RY1, LMTK2, ETNK2, RUNX2, POTEE, ABCA13, TAF1, DHX9, ITK, SMCHD1, NPR1, TRIO, ATAD5, NADK, RPS6KA1, PRKAR1A, CDC42BPA, MYO16, DGKZ, MYH13, ABL1, ABL2, CDK20	309	1601	12983	1.4	14.9
	GOTERM_BP_FAT	GO:0016477~cell migration	14	0.35	0.012	ROCK1, HMGCR, NUP85, SIX4, CTTNBP2, ITGA6, ITGA5, LYST, FOXE1, PAFAH1B1, TNN, LAMC1, SCG2, THBS4	313	276	13528	2.2	18.3
	GOTERM_MF_FAT	GO:0001882~nucleoside binding	53	1.32	0.013	FASTKD1, TTN, BTK, HSPH1, DDX28, DDX11, PIK3CA, ACAD8, MDN1, SRPK2, BCR, ROCK1, ABCB11, NLRP9, MYH2, G3BP1, TP53, PDE10A, MAPK1, PANK3, TESK2, YME1L1, SLFN12L, STK11, AKAP9, ABCA4, ABCA6, EPHB1, IGF1R, SBK1, P2RY1, LMTK2, ETNK2, RUNX2, POTEE, ABCA13, TAF1, DHX9, ITK, SMCHD1, NPR1, TRIO, ATAD5, NADK, RPS6KA1, PRKAR1A, CDC42BPA, MYO16, DGKZ, MYH13, ABL1, ABL2, CDK20	309	1612	12983	1.4	16.7
	GOTERM_BP_FAT	GO:0051493~regulation of cytoskeleton organization	9	0.22	0.014	CTTNBP2, LIMA1, CEP250, MAP2, AVIL, CLASP1, SPTA1, EPB49, DST	313	136	13528	2.9	20.5
	GOTERM_BP_FAT	GO:0034329~cell junction assembly	5	0.12	0.014	ITGA6, ITGA5, TESK2, LAMC1, LIM2	313	41	13528	5.3	21.7
	GOTERM_BP_FAT	GO:0045893~positive regulation of transcription, DNA-dependent	20	0.5	0.015	TAF1, CAMTA2, RARG, FOXA2, STRN3, MAML2, ARNT2, TP53, SIX4, PRDM16, USF1, TRERF1, GTF2H1, BPTF, ATXN7, PAX8, FOXE1, POU4F2, RUNX2, BMP6	313	477	13528	1.8	21.9
	GOTERM_CC_FAT	GO:0044451~nucleoplasm part	22	0.55	0.015	TAF1, RARG, RBL2, MAML2, ARNT2, TP53, ZNF638, TRRAP, IVNS1ABP, PRDM16, USF1, CTR9, GTF2H1, ATF5, BRPF1, PSME4, OGT, EAF2, ZFHX3, RUNX2, CPSF1, MLL2	290	555	12782	1.7	18.1
	GOTERM_MF_FAT	GO:0051020~GTPase binding	8	0.2	0.015	ROCK1, IPO7, MAPKAP1, RGPD3, WDR44, RIMS2, DOCK11, DOCK6	309	109	12983	3.1	19.7
	KEGG_PATHWAY	hsa04722:Neurotrophin signaling pathway	8	0.2	0.015	MAPK1, BDNF, RPS6KA1, TP53, PIK3CA, ABL1, PIK3R1, PIK3R2	108	124	5085	3	16.1
	GOTERM_BP_FAT	GO:0051028~mRNA transport	7	0.17	0.015	NUP214, NUP98, RGPD3, THOC6, NUP93, NUP85, POM121C	313	87	13528	3.5	22.8
	GOTERM_BP_FAT	GO:0007044~cell-substrate junction assembly	4	0.1	0.015	ITGA6, ITGA5, TESK2, LAMC1	313	23	13528	7.5	22.9
	GOTERM_BP_FAT	GO:0070507~regulation of microtubule cytoskeleton organization	5	0.12	0.016	CTTNBP2, CEP250, MAP2, CLASP1, DST	313	42	13528	5.1	23.3
	GOTERM_CC_FAT	GO:0016459~myosin complex	6	0.15	0.016	MYL6, MYOM2, MYBPC1, MYH2, MYO16, MYH13	290	65	12782	4.1	19.1
	GOTERM_BP_FAT	GO:0030036~actin cytoskeleton organization	12	0.3	0.016	PPP1R9A, LIMA1, ROCK1, CDC42BPA, TESK2, PAFAH1B1, SPTA1, ABL1, EPB49, TTN, ABL2, DST	313	226	13528	2.3	23.7
	GOTERM_BP_FAT	GO:0051254~positive regulation of RNA metabolic process	20	0.5	0.016	TAF1, CAMTA2, RARG, FOXA2, STRN3, MAML2, ARNT2, TP53, SIX4, PRDM16, USF1, TRERF1, GTF2H1, BPTF, ATXN7, PAX8, FOXE1, POU4F2, RUNX2, BMP6	313	481	13528	1.8	24.2
	KEGG_PATHWAY	hsa05218:Melanoma	6	0.15	0.016	IGF1R, MAPK1, TP53, PIK3CA, PIK3R1, PIK3R2	108	71	5085	4	17.3
	GOTERM_MF_FAT	GO:0030695~GTPase regulator activity	18	0.45	0.016	BCR, ARHGAP28, TRIO, RGS18, ARHGEF9, TTN, RIMS2, TBC1D22B, DOCK6, ARHGAP12, RALGAPA1, GAPVD1, IPO7, CDC42BPA, RIN1, WDR44, SPATA13, DOCK11	309	404	12983	1.9	21.2
	GOTERM_CC_FAT	GO:0005654~nucleoplasm	31	0.77	0.016	NUP98, ARNT2, ZNF638, TRRAP, PRDM16, IVNS1ABP, SMUG1, BRPF1, PAX8, OGT, RUNX2, KPNB1, MLL2, TAF1, RARG, RBL2, STRN3, MAML2, TP53, USF1, CTR9, GTF2H1, MAPK1, ATF5, ATXN3, RPS6KA1, MYO16, PSME4, EAF2, ZFHX3, CPSF1	290	882	12782	1.5	19.9
	KEGG_PATHWAY	hsa04930:Type II diabetes mellitus	5	0.12	0.017	MAPK1, SLC2A2, PIK3CA, PIK3R1, PIK3R2	108	47	5085	5	17.5
	GOTERM_MF_FAT	GO:0008307~structural constituent of muscle	5	0.12	0.017	MYL6, MYOM2, MYBPC1, MYH2, TTN	309	42	12983	5	22.1
	GOTERM_BP_FAT	GO:0030835~negative regulation of actin filament depolymerization	4	0.1	0.017	LIMA1, AVIL, SPTA1, EPB49	313	24	13528	7.2	25.3
	GOTERM_BP_FAT	GO:0006357~regulation of transcription from RNA polymerase II promoter	27	0.67	0.018	CAMTA2, FOXA2, ARNT2, PAWR, PRDM16, PAX8, TRAK1, BRD7, POU4F2, RUNX2, TAF1, RARG, STRN3, MAML2, TP53, SIX4, USF1, GTF2H1, ATF5, BPTF, ATXN7, PRKAR1A, FOXE1, ID3, ABL1, ZFHX3, BMP6	313	727	13528	1.6	25.9
	GOTERM_BP_FAT	GO:0016310~phosphorylation	29	0.72	0.018	STK11, AKAP9, TTN, EPHB1, BTK, CTTNBP2, IGF1R, SBK1, LMTK2, PIK3CA, ADRA2B, PIK3R1, SRPK2, TAF1, ITK, BCR, ROCK1, FSCB, TRIO, NPR1, NADK, MAPK1, RPS6KA1, MAP2, CDC42BPA, TESK2, ABL1, ABL2, CDK20	313	800	13528	1.6	26.6
	GOTERM_MF_FAT	GO:0032553~ribonucleotide binding	58	1.44	0.019	FASTKD1, TTN, BTK, HSPH1, DDX28, DDX11, PIK3CA, MDN1, DOCK11, SRPK2, BCR, OPA1, ROCK1, ABCB11, NLRP9, MYH2, G3BP1, TP53, ARL9, PDE10A, MAPK1, PANK3, TESK2, YME1L1, SLFN12L, STK11, AKAP9, ABCA4, ABCA6, EPHB1, IGF1R, SBK1, P2RY1, LMTK2, ETNK2, GUF1, RUNX2, POTEE, ABCA13, TAF1, DHX9, ITK, DNM1L, SMCHD1, NPR1, TRIO, ATAD5, NADK, DOCK6, RPS6KA1, PRKAR1A, CDC42BPA, MYO16, DGKZ, MYH13, ABL1, ABL2, CDK20	309	1836	12983	1.3	23.8
	GOTERM_MF_FAT	GO:0032555~purine ribonucleotide binding	58	1.44	0.019	FASTKD1, TTN, BTK, HSPH1, DDX28, DDX11, PIK3CA, MDN1, DOCK11, SRPK2, BCR, OPA1, ROCK1, ABCB11, NLRP9, MYH2, G3BP1, TP53, ARL9, PDE10A, MAPK1, PANK3, TESK2, YME1L1, SLFN12L, STK11, AKAP9, ABCA4, ABCA6, EPHB1, IGF1R, SBK1, P2RY1, LMTK2, ETNK2, GUF1, RUNX2, POTEE, ABCA13, TAF1, DHX9, ITK, DNM1L, SMCHD1, NPR1, TRIO, ATAD5, NADK, DOCK6, RPS6KA1, PRKAR1A, CDC42BPA, MYO16, DGKZ, MYH13, ABL1, ABL2, CDK20	309	1836	12983	1.3	23.8
	GOTERM_MF_FAT	GO:0032403~protein complex binding	11	0.27	0.019	AMBP, IGF1R, ITGA6, ITGA5, STRN3, ADAM2, SLC2A2, MYO16, TNN, DST, PIK3R1	309	196	12983	2.4	23.8
	GOTERM_MF_FAT	GO:0060589~nucleoside-triphosphatase regulator activity	18	0.45	0.02	BCR, ARHGAP28, TRIO, RGS18, ARHGEF9, TTN, RIMS2, TBC1D22B, DOCK6, ARHGAP12, RALGAPA1, GAPVD1, IPO7, CDC42BPA, RIN1, WDR44, SPATA13, DOCK11	309	413	12983	1.8	25
	KEGG_PATHWAY	hsa05213:Endometrial cancer	5	0.12	0.023	MAPK1, TP53, PIK3CA, PIK3R1, PIK3R2	108	52	5085	4.5	23.7
	GOTERM_BP_FAT	GO:0030834~regulation of actin filament depolymerization	4	0.1	0.024	LIMA1, AVIL, SPTA1, EPB49	313	27	13528	6.4	33.2
	GOTERM_BP_FAT	GO:0051236~establishment of RNA localization	7	0.17	0.025	NUP214, NUP98, RGPD3, THOC6, NUP93, NUP85, POM121C	313	97	13528	3.1	34.4
	GOTERM_BP_FAT	GO:0050657~nucleic acid transport	7	0.17	0.025	NUP214, NUP98, RGPD3, THOC6, NUP93, NUP85, POM121C	313	97	13528	3.1	34.4
	GOTERM_BP_FAT	GO:0050658~RNA transport	7	0.17	0.025	NUP214, NUP98, RGPD3, THOC6, NUP93, NUP85, POM121C	313	97	13528	3.1	34.4
	GOTERM_BP_FAT	GO:0010604~positive regulation of macromolecule metabolic process	30	0.75	0.025	CAMTA2, FOXA2, ARNT2, PAWR, PRDM16, IGF1R, PSMB4, BRPF1, PAX8, POU4F2, RUNX2, TAF1, RARG, STRN3, MAML2, TP53, SIX4, USF1, TRERF1, GTF2H1, RNF180, MAPK1, BPTF, IRF6, ATXN7, FOXE1, BRE, EAF2, RNF20, BMP6	313	857	13528	1.5	34.4
	GOTERM_BP_FAT	GO:0045944~positive regulation of transcription from RNA polymerase II promoter	16	0.4	0.025	TAF1, CAMTA2, RARG, FOXA2, STRN3, MAML2, ARNT2, TP53, SIX4, USF1, GTF2H1, ATXN7, PAX8, POU4F2, RUNX2, BMP6	313	371	13528	1.9	34.9
	GOTERM_BP_FAT	GO:0007015~actin filament organization	6	0.15	0.025	PPP1R9A, LIMA1, SPTA1, EPB49, TTN, ABL2	313	72	13528	3.6	35
	GOTERM_BP_FAT	GO:0048870~cell motility	14	0.35	0.026	ROCK1, HMGCR, NUP85, SIX4, CTTNBP2, ITGA6, ITGA5, LYST, FOXE1, PAFAH1B1, TNN, LAMC1, SCG2, THBS4	313	307	13528	2	36
	GOTERM_BP_FAT	GO:0051674~localization of cell	14	0.35	0.026	ROCK1, HMGCR, NUP85, SIX4, CTTNBP2, ITGA6, ITGA5, LYST, FOXE1, PAFAH1B1, TNN, LAMC1, SCG2, THBS4	313	307	13528	2	36
	KEGG_PATHWAY	hsa05223:Non-small cell lung cancer	5	0.12	0.026	MAPK1, TP53, PIK3CA, PIK3R1, PIK3R2	108	54	5085	4.4	26.4
	GOTERM_CC_FAT	GO:0030054~cell junction	20	0.5	0.026	LIMA1, PTPRM, GABRB3, GRIK1, ABCB11, MYH2, LIN7B, RIMS2, PCLO, LIM2, CTTNBP2, PPP1R9A, ITGA6, ITGA5, DSG3, ASH1L, CDC42BPA, CHRNB3, UNC13C, DST	290	518	12782	1.7	30.1
	GOTERM_CC_FAT	GO:0005856~cytoskeleton	43	1.07	0.028	MYL6, LIMA1, MYBPC1, AKAP12, AKAP9, IVNS1ABP, TTN, PSMB4, CEP250, ANK2, MYOM2, RPTN, AVIL, CLASP1, PAFAH1B1, KRT85, MTUS2, DHX9, ROCK1, EPPK1, PCNT, MYH2, NUP85, KRT34, EPB49, PCLO, MAPK1, KRTAP5-4, BBS2, PPP1R9A, SASS6, SYNE1, CEP350, LYST, MAP2, MYO16, RIN1, MYH13, SPTA1, WDR44, ABL1, ABL2, DST	290	1381	12782	1.4	31.8
	GOTERM_BP_FAT	GO:0006403~RNA localization	7	0.17	0.028	NUP214, NUP98, RGPD3, THOC6, NUP93, NUP85, POM121C	313	100	13528	3	38.2
	GOTERM_MF_FAT	GO:0017076~purine nucleotide binding	59	1.47	0.028	FASTKD1, TTN, BTK, HSPH1, DDX28, DDX11, PIK3CA, ACAD8, MDN1, DOCK11, SRPK2, BCR, OPA1, ROCK1, ABCB11, NLRP9, MYH2, G3BP1, TP53, ARL9, PDE10A, MAPK1, PANK3, TESK2, YME1L1, SLFN12L, STK11, AKAP9, ABCA4, ABCA6, EPHB1, IGF1R, SBK1, P2RY1, LMTK2, ETNK2, GUF1, RUNX2, POTEE, ABCA13, TAF1, DHX9, ITK, DNM1L, SMCHD1, NPR1, TRIO, NADK, ATAD5, DOCK6, RPS6KA1, PRKAR1A, MYO16, CDC42BPA, DGKZ, MYH13, ABL1, ABL2…	309	1918	12983	1.3	34
	GOTERM_CC_FAT	GO:0005942~phosphoinositide 3-kinase complex	3	0.07	0.029	PIK3CA, PIK3R1, PIK3R2	290	12	12782	11	32.6
	GOTERM_CC_FAT	GO:0005815~microtubule organizing center	12	0.3	0.029	PSMB4, BBS2, DHX9, SASS6, ROCK1, CEP350, CEP250, PCNT, PAFAH1B1, AKAP9, CLASP1, MTUS2	290	253	12782	2.1	32.7
	KEGG_PATHWAY	hsa05222:Small cell lung cancer	6	0.15	0.031	ITGA6, TP53, PIK3CA, LAMC1, PIK3R1, PIK3R2	108	84	5085	3.4	30.7
	KEGG_PATHWAY	hsa05210:Colorectal cancer	6	0.15	0.031	IGF1R, MAPK1, TP53, PIK3CA, PIK3R1, PIK3R2	108	84	5085	3.4	30.7
	KEGG_PATHWAY	hsa04512:ECM-receptor interaction	6	0.15	0.031	ITGA6, ITGA5, ITGA10, TNN, LAMC1, THBS4	108	84	5085	3.4	30.7
	GOTERM_CC_FAT	GO:0005813~centrosome	11	0.27	0.031	PSMB4, DHX9, SASS6, ROCK1, CEP350, CEP250, PCNT, PAFAH1B1, AKAP9, CLASP1, MTUS2	290	224	12782	2.2	34.7
	GOTERM_BP_FAT	GO:0030705~cytoskeleton-dependent intracellular transport	5	0.12	0.032	MYL6, OPA1, MYH2, PAFAH1B1, DST	313	52	13528	4.2	41.8
	GOTERM_BP_FAT	GO:0007050~cell cycle arrest	7	0.17	0.032	IRF6, STK11, WDR6, RPRM, TP53, PKD1, DST	313	103	13528	2.9	42.1
	GOTERM_CC_FAT	GO:0005814~centriole	4	0.1	0.032	SASS6, ROCK1, CEP250, PCNT	290	31	12782	5.7	35.7
	GOTERM_BP_FAT	GO:0031110~regulation of microtubule polymerization or depolymerization	4	0.1	0.034	CTTNBP2, MAP2, CLASP1, DST	313	31	13528	5.6	44.1
	KEGG_PATHWAY	hsa04914:Progesterone-mediated oocyte maturation	6	0.15	0.034	IGF1R, MAPK1, RPS6KA1, PIK3CA, PIK3R1, PIK3R2	108	86	5085	3.3	33
	GOTERM_BP_FAT	GO:0040012~regulation of locomotion	10	0.25	0.034	IGF1R, MUC2, MAPK1, BBS2, MIA3, PTPRM, WDR44, RNF20, PIK3R1, SCG2	313	192	13528	2.3	44.3
	KEGG_PATHWAY	hsa04350:TGF-beta signaling pathway	6	0.15	0.036	MAPK1, ROCK1, RBL2, ID3, BMP6, THBS4	108	87	5085	3.2	34.2
	KEGG_PATHWAY	hsa04012:ErbB signaling pathway	6	0.15	0.036	MAPK1, PIK3CA, ABL1, ABL2, PIK3R1, PIK3R2	108	87	5085	3.2	34.2
	GOTERM_MF_FAT	GO:0051015~actin filament binding	5	0.12	0.037	LIMA1, MYO16, SPTA1, TTN, DST	309	53	12983	4	41.7
	GOTERM_BP_FAT	GO:0001936~regulation of endothelial cell proliferation	4	0.1	0.037	CTTNBP2, PTPRM, AGGF1, SCG2	313	32	13528	5.4	46.9
	GOTERM_CC_FAT	GO:0031981~nuclear lumen	44	1.09	0.038	NUP98, ARNT2, TRRAP, ZNF638, IVNS1ABP, PRDM16, SMUG1, ZNF251, BRPF1, DDX11, PAX8, URB1, MBNL3, OGT, ETV6, KPNB1, RUNX2, MLL2, SRPK2, DHX9, TAF1, RARG, RBL2, STRN3, MAML2, MYH2, TP53, HEATR1, USF1, CTR9, GTF2H1, MAPK1, ATF5, ATXN3, RPS6KA1, ATXN7, MYO16, PSME4, EAF2, ABL1, ZFHX3, PRKRIR, RNF20, CPSF1	290	1450	12782	1.3	40.5
	KEGG_PATHWAY	hsa05215:Prostate cancer	6	0.15	0.039	IGF1R, MAPK1, TP53, PIK3CA, PIK3R1, PIK3R2	108	89	5085	3.2	36.6
	GOTERM_BP_FAT	GO:0010639~negative regulation of organelle organization	6	0.15	0.041	LIMA1, MAP2, AVIL, CLASP1, SPTA1, EPB49	313	82	13528	3.2	50.6
	GOTERM_CC_FAT	GO:0016323~basolateral plasma membrane	10	0.25	0.041	CTTNBP2, SLC4A10, LIMA1, ITGA6, ANK2, ITGA5, SLC2A2, MYH2, P2RY1, DST	290	203	12782	2.2	43.1
	KEGG_PATHWAY	hsa05200:Pathways in cancer	13	0.32	0.042	BCR, ARNT2, TP53, IGF1R, MAPK1, ITGA6, PAX8, PIK3CA, LAMC1, ABL1, PIK3R1, WNT8A, PIK3R2	108	328	5085	1.9	38.8
	GOTERM_BP_FAT	GO:0050900~leukocyte migration	5	0.12	0.042	ROCK1, ITGA6, LYST, NUP85, SCG2	313	57	13528	3.8	51.7
	GOTERM_BP_FAT	GO:0034330~cell junction organization	5	0.12	0.042	ITGA6, ITGA5, TESK2, LAMC1, LIM2	313	57	13528	3.8	51.7
	GOTERM_BP_FAT	GO:0030031~cell projection assembly	6	0.15	0.043	BBS2, ROCK1, ITGA6, PCNT, NUP85, THBS4	313	83	13528	3.1	52.1
	GOTERM_CC_FAT	GO:0005635~nuclear envelope	10	0.25	0.043	NUP214, NUP98, SYNE1, IPO7, RGPD3, NUP93, PAFAH1B1, NUP85, POM121C, KPNB1	290	205	12782	2.2	45
	GOTERM_BP_FAT	GO:0001705~ectoderm formation	2	0.05	0.046	FOXA2, LHX1	313	2	13528	43.2	54.5
	GOTERM_BP_FAT	GO:0031290~retinal ganglion cell axon guidance	3	0.07	0.046	PTPRM, POU4F2, EPHB1	313	15	13528	8.6	54.6
	GOTERM_BP_FAT	GO:0001578~microtubule bundle formation	3	0.07	0.046	BBS2, MAP2, CLASP1	313	15	13528	8.6	54.6
	GOTERM_MF_FAT	GO:0008094~DNA-dependent ATPase activity	5	0.12	0.046	DHX9, BPTF, DDX11, G3BP1, GTF2H1	309	57	12983	3.7	49.4
	GOTERM_BP_FAT	GO:0015931~nucleobase, nucleoside, nucleotide and nucleic acid transport	7	0.17	0.047	NUP214, NUP98, RGPD3, THOC6, NUP93, NUP85, POM121C	313	113	13528	2.7	55.4
	GOTERM_BP_FAT	GO:0030182~neuron differentiation	17	0.42	0.047	PTPRM, FOXA2, NTNG1, EPHB1, NCAM2, IGF1R, SLC26A6, BDNF, SLITRK4, LHX1, MAP2, POU4F2, PAFAH1B1, TNN, ID3, DST, DSCAM	313	438	13528	1.7	56
	GOTERM_CC_FAT	GO:0005938~cell cortex	8	0.2	0.048	PPP1R9A, MYH2, AKAP12, PAFAH1B1, CLASP1, SPTA1, EPB49, PDZD4	290	146	12782	2.4	48.4
	GOTERM_BP_FAT	GO:0006928~cell motion	18	0.45	0.049	PTPRM, ROCK1, HMGCR, NUP85, SIX4, EPHB1, CTTNBP2, BDNF, ITGA6, ITGA5, LYST, FOXE1, POU4F2, PAFAH1B1, TNN, LAMC1, THBS4, SCG2	313	475	13528	1.6	56.9
	GOTERM_MF_FAT	GO:0005516~calmodulin binding	8	0.2	0.049	PHKA2, CAMTA2, STRN3, PCNT, MYH2, MAP2, MYH13, TTN	309	140	12983	2.4	51.8
	GOTERM_CC_FAT	GO:0031672~A band	3	0.07	0.05	ANK2, MYH2, TTN	290	16	12782	8.3	49.6
	GOTERM_MF_FAT	GO:0004674~protein serine/threonine kinase activity	17	0.42	0.051	PHKA2, SRPK2, TAF1, BCR, ROCK1, STK11, TRIO, AKAP9, TTN, GTF2H1, MAPK1, RPS6KA1, SBK1, CDC42BPA, LMTK2, TESK2, CDK20	309	430	12983	1.7	53
	GOTERM_BP_FAT	GO:0048666~neuron development	14	0.35	0.051	PTPRM, NTNG1, EPHB1, NCAM2, IGF1R, SLC26A6, BDNF, SLITRK4, MAP2, POU4F2, PAFAH1B1, TNN, DST, DSCAM	313	339	13528	1.8	58.6
	GOTERM_MF_FAT	GO:0005178~integrin binding	5	0.12	0.051	ITGA6, ITGA5, ADAM2, TNN, DST	309	59	12983	3.6	53.2
	KEGG_PATHWAY	hsa04960:Aldosterone-regulated sodium reabsorption	4	0.1	0.054	MAPK1, PIK3CA, PIK3R1, PIK3R2	108	41	5085	4.6	47.5
	GOTERM_BP_FAT	GO:0045767~regulation of anti-apoptosis	4	0.1	0.057	OPA1, BRE, ANGPT1, PIK3R2	313	38	13528	4.5	62.6
	GOTERM_BP_FAT	GO:0043254~regulation of protein complex assembly	6	0.15	0.057	CTTNBP2, TAF1, AVIL, SPTA1, EPB49, MDN1	313	90	13528	2.9	62.8
	GOTERM_BP_FAT	GO:0000059~protein import into nucleus, docking	3	0.07	0.057	NUP98, IPO7, KPNB1	313	17	13528	7.6	63.1
	KEGG_PATHWAY	hsa05211:Renal cell carcinoma	5	0.12	0.059	MAPK1, ARNT2, PIK3CA, PIK3R1, PIK3R2	108	70	5085	3.4	50.5
	GOTERM_CC_FAT	GO:0005881~cytoplasmic microtubule	3	0.07	0.061	PAFAH1B1, CLASP1, MTUS2	290	18	12782	7.3	57.4
	GOTERM_CC_FAT	GO:0005801~cis-Golgi network	3	0.07	0.061	DNM1L, GOLIM4, GOSR1	290	18	12782	7.3	57.4
	GOTERM_BP_FAT	GO:0008088~axon cargo transport	3	0.07	0.064	OPA1, PAFAH1B1, DST	313	18	13528	7.2	67
	GOTERM_BP_FAT	GO:0018107~peptidyl-threonine phosphorylation	3	0.07	0.064	TAF1, SBK1, MAP2	313	18	13528	7.2	67
	GOTERM_BP_FAT	GO:0001937~negative regulation of endothelial cell proliferation	3	0.07	0.064	CTTNBP2, PTPRM, SCG2	313	18	13528	7.2	67
	GOTERM_BP_FAT	GO:0007218~neuropeptide signaling pathway	6	0.15	0.064	SLC26A6, BAI2, PKD1, EMR3, SORCS2, SORCS3	313	93	13528	2.8	67.1
	KEGG_PATHWAY	hsa05212:Pancreatic cancer	5	0.12	0.064	MAPK1, TP53, PIK3CA, PIK3R1, PIK3R2	108	72	5085	3.3	53.6
	KEGG_PATHWAY	hsa02010:ABC transporters	4	0.1	0.064	ABCB11, ABCA4, ABCA6, ABCA13	108	44	5085	4.3	53.7
	GOTERM_MF_FAT	GO:0017016~Ras GTPase binding	6	0.15	0.065	ROCK1, IPO7, MAPKAP1, RGPD3, WDR44, RIMS2	309	91	12983	2.8	62.2
	GOTERM_BP_FAT	GO:0007017~microtubule-based process	11	0.27	0.068	CTTNBP2, BBS2, SASS6, OPA1, CEP250, PCNT, MAP2, CKS2, PAFAH1B1, CLASP1, DST	313	253	13528	1.9	69.7
	KEGG_PATHWAY	hsa04070:Phosphatidylinositol signaling system	5	0.12	0.07	SYNJ1, DGKZ, PIK3CA, PIK3R1, PIK3R2	108	74	5085	3.2	56.6
	GOTERM_MF_FAT	GO:0005509~calcium ion binding	30	0.75	0.07	MYL6, PCDH20, ARSH, PCDHB15, ITGA10, PCDHB12, MIPEP, TTN, KCNIP1, CD93, FAT1, RPTN, FAT2, TRPV5, AVIL, PCDHA12, THBS4, SCG2, SVEP1, FSCB, CDHR3, PCLO, PITPNM1, SLC26A6, ITGA6, DSG3, ITGA5, EMR3, SPTA1, DST	309	919	12983	1.4	64.9
	GOTERM_MF_FAT	GO:0005085~guanyl-nucleotide exchange factor activity	8	0.2	0.07	GAPVD1, BCR, TRIO, ARHGEF9, TTN, DOCK11, SPATA13, DOCK6	309	152	12983	2.2	65.1
	KEGG_PATHWAY	hsa04662:B cell receptor signaling pathway	5	0.12	0.072	MAPK1, PIK3CA, PIK3R1, PIK3R2, BTK	108	75	5085	3.1	58
	GOTERM_MF_FAT	GO:0004715~non-membrane spanning protein tyrosine kinase activity	4	0.1	0.073	ITK, ABL1, ABL2, BTK	309	41	12983	4.1	66.5
	GOTERM_BP_FAT	GO:0008285~negative regulation of cell proliferation	14	0.35	0.076	MUC2, PTPRM, RARG, STK11, WDR6, FGFRL1, TP53, PAWR, CTTNBP2, BDNF, IRF6, MYO16, PRKRIR, SCG2	313	361	13528	1.7	73.7
	GOTERM_BP_FAT	GO:0031589~cell-substrate adhesion	6	0.15	0.076	ITGA6, TESK2, ITGA10, PKD1, TNN, LAMC1	313	98	13528	2.6	73.7
	GOTERM_BP_FAT	GO:0035023~regulation of Rho protein signal transduction	6	0.15	0.079	BCR, TRIO, PAFAH1B1, ARHGEF9, TTN, SPATA13	313	99	13528	2.6	74.9
	GOTERM_BP_FAT	GO:0051270~regulation of cell motion	9	0.22	0.079	IGF1R, MUC2, MAPK1, BBS2, MIA3, PTPRM, WDR44, RNF20, PIK3R1	313	193	13528	2	75
	KEGG_PATHWAY	hsa04664:Fc epsilon RI signaling pathway	5	0.12	0.081	MAPK1, PIK3CA, PIK3R1, PIK3R2, BTK	108	78	5085	3	62.4
	GOTERM_BP_FAT	GO:0046907~intracellular transport	22	0.55	0.082	MYL6, NUP98, OPA1, RGPD3, MYH2, LIN7B, TP53, AKAP12, MIPEP, RIMS2, MAPK1, NUP214, IPO7, LYST, TRAK1, PUM1, THOC6, PAFAH1B1, GOSR1, DST, KPNB1, VPS26A	313	657	13528	1.4	76.3
	GOTERM_BP_FAT	GO:0008038~neuron recognition	3	0.07	0.084	NCAM2, SLC26A6, BDNF	313	21	13528	6.2	77
	GOTERM_BP_FAT	GO:0018210~peptidyl-threonine modification	3	0.07	0.084	TAF1, SBK1, MAP2	313	21	13528	6.2	77
	GOTERM_BP_FAT	GO:0051017~actin filament bundle formation	3	0.07	0.084	LIMA1, EPB49, ABL2	313	21	13528	6.2	77
	GOTERM_BP_FAT	GO:0050768~negative regulation of neurogenesis	4	0.1	0.085	MAG, ATF5, BDNF, TP53	313	45	13528	3.8	77.6
	GOTERM_BP_FAT	GO:0007268~synaptic transmission	12	0.3	0.085	CTTNBP2, MAPK1, ATXN3, GABRB3, GRIK1, LIN7B, CHRNB3, PAFAH1B1, AKAP9, UNC13C, KCNIP1, PCLO	313	298	13528	1.7	77.7
	GOTERM_MF_FAT	GO:0042393~histone binding	4	0.1	0.086	TAF1, IPO7, BRD7, RNF20	309	44	12983	3.8	72.7
	GOTERM_MF_FAT	GO:0003779~actin binding	13	0.32	0.089	LIMA1, PHACTR4, MYBPC1, MYH2, EPB49, TTN, SYNE1, PPP1R9A, AVIL, MYO16, MYH13, SPTA1, DST	309	326	12983	1.7	73.8
	GOTERM_BP_FAT	GO:0051693~actin filament capping	3	0.07	0.091	AVIL, SPTA1, EPB49	313	22	13528	5.9	79.8
	GOTERM_MF_FAT	GO:0004844~uracil DNA N-glycosylase activity	2	0.05	0.092	UNG, SMUG1	309	4	12983	21	75.1
	GOTERM_MF_FAT	GO:0035014~phosphoinositide 3-kinase regulator activity	2	0.05	0.092	PIK3R1, PIK3R2	309	4	12983	21	75.1
	GOTERM_MF_FAT	GO:0031267~small GTPase binding	6	0.15	0.092	ROCK1, IPO7, MAPKAP1, RGPD3, WDR44, RIMS2	309	101	12983	2.5	75.3
	KEGG_PATHWAY	hsa04320:Dorso-ventral axis formation	3	0.07	0.096	MAPK1, PIWIL3, ETV6	108	25	5085	5.7	69
	GOTERM_BP_FAT	GO:0030334~regulation of cell migration	8	0.2	0.097	IGF1R, MUC2, MAPK1, MIA3, PTPRM, WDR44, RNF20, PIK3R1	313	169	13528	2	82
	GOTERM_BP_FAT	GO:0010721~negative regulation of cell development	4	0.1	0.099	MAG, ATF5, BDNF, TP53	313	48	13528	3.6	82.6
	GOTERM_CC_FAT	GO:0030863~cortical cytoskeleton	4	0.1	0.099	PPP1R9A, CLASP1, SPTA1, EPB49	290	49	12782	3.6	75.3
	GOTERM_MF_FAT	GO:0005089~Rho guanyl-nucleotide exchange factor activity	5	0.12	0.099	BCR, TRIO, ARHGEF9, TTN, SPATA13	309	74	12983	2.8	77.8
